# Supplementary material for: Evaluation of Postharvest Maturity Indices of Commercial Avocado Varieties Grown at Various Elevations Along Lebanon's Coast
Source: Front Plant Sci. 2022 Jun 15;13:895964. doi: 10.3389/fpls.2022.895964 (PMC9240439; doi:10.3389/fpls.2022.895964)
Supplement: Supplementary file 1 [file Table_1.xlsx]

## Sheet: Sheet1
Variety	Location	TA %					FWS (KgF)					TSS%					Weight(g)					Caliber (cm)					Lenght (cm)
Hass	Abbasiyeh	0.17	±	0.06		NS	18.58	±	0.86		NS	10.2	±	0.8	a	***	213.1	±	30.6	a	***	21.17	±	1.03	a	***	11.32	±	0.73	a	***
	Ansar	0.11	±	0.02			17.79	±	1.67			8.46	±	1.05	bc		173.04	±	32.49	b		19.28	±	1.33	b		9.85	±	0.86	c
	Kfar Hay	0.11	±	0.02			17.03	±	1.76			7.67	±	0.87	d		170.38	±	25.46	b		19.03	±	0.72	b		9.95	±	0.72	c
	Markabta	0.09	±	0.01			18.67	±	1.57			8	±	1.19	cd		139.41	±	19.02	c		17.93	±	0.8	c		9.25	±	0.51	d
	Mrwaniyeh	0.16	±	0.05			18.17	±	1.3			9.08	±	1.07	b		203.7	±	24.95	a		20.74	±	0.91	a		10.55	±	0.98	b
	Nmeiriyeh	0.11	±	0.02			18.94	±	1.82			8.53	±	0.78	bc		165.14	±	20.3	b		19.38	±	0.65	b		10.25	±	0.7	bc
Fuerte	Abbasiyeh	0.11	±	0.04	a	**	14.5	±	1.06	bc	***	8.63	±	1.4	ab	***	291.78	±	46		NS	22.7	±	1.72	ab	**	12.48	±	0.97	b	**
	Ansar	0.12	±	0.01	a		14.8	±	1.32	bc		7.76	±	0.84	bc		298.46	±	45.6			22.13	±	1.29	ab		13.52	±	1.21	ab
	Kfar Hay	0.1	±	0.03	a		15.55	±	1.33	b		7	±	0.9	c		285.41	±	64.3			21.61	±	1.22	b		13.24	±	1.28	ab
	Markabta	0.12	±	0.01	a		14.6	±	1.65	bc		6.7	±	0.56	c		334.23	±	57.2			23.21	±	1.18	ab		14.48	±	0.99	a
	Mrwaniyeh	0.09	±	0.01	b		14.71	±	0.88	bc		8.53	±	1.05	ab		319.94	±	59.18			23.23	±	1.54	ab		12.54	±	1.24	b
	Nmeiriyeh	0.1	±	0.02	a		16.67	±	1.33	a		7.38	±	0.92	bc		293.09	±	56.34			22.15	±	1.34	ab		13.46	±	1.19	ab
	Halba	0.12	±	0.02	a		13.83	±	1.16	c		9.33	±	0.41	a		284.25	±	47.8			23.48	±	0.68	a		14.01	±	1.39	a
Pinkerton	Abbasiyeh	0.13	±	0.04	a	*	17.44	±	1.76		NS	9.67	±	0.73	a	**	250.6	±	45	bc	***	20.57	±	1.31	bc	***	13.74	±	1.2	b	**
	Ansar	0.08	±	0.01	b		18.04	±	1.32			9	±	1.18	ab		274.4	±	45.9	b		21.37	±	1.05	b		14.17	±	1.24	ab
	Kfar Hay	0.11	±	0.02	ab		17.04	±	1.93			8.44	±	1.12	b		255.14	±	36.4	bc		20.86	±	1.1	bc		14.95	±	1.01	a
	Markabta	0.1	±	0.02	ab		17.67	±	1.62			8.41	±	1.3	b		231.1	±	46	c		20.07	±	1.31	c		14.04	±	1.25	ab
	Mrwaniyeh	0.1	±	0.02	ab		18.85	±	0.81			8.9	±	0.87	ab		346.1	±	59.4	a		23.11	±	2.03	a		15.01	±	1.2	a
	Nmeiriyeh	0.08	±	0.02	b		18.49	±	1.58			8.52	±	0.75	b		317.8	±	54.3	a		22.85	±	1.13	a		13.68	±	0.96	b
Lambhass	Abbasiyeh	0.18	±	0.03		NS	15.43	±	1.67		NS	10.2	±	0.88	a	***	190.02	±	25.4	c	***	20.26	±	1.09	b	***	9.95	±	0.75	ab	***
	Ansar	0.11	±	0.02			15.58	±	1.11			9.02	±	0.94	b		225.45	±	28	b		22.18	±	0.64	a		8.76	±	1.31	b
	Mrwaniyeh	0.13	±	0.03			14.92	±	1.5			9.14	±	0.52	b		277.7	±	36	a		23.25	±	1.17	a		10.85	±	1.15	a
	Halba	0.09	±	0			15.2	±	0.26			9.7	±	0.3	ab		193.46	±	27.14	c		20.5	±	1.5	b		9.56	±	1.06	b
Ettinger	Ansar	0.08	±	0.01		NS	13.62	±	1.65	ab	***	8.28	±	1.24		NS	274.3	±	35.8	c	***	22.24	±	0.87	b	***	12.15	±	1.26	b	***
	Kfar Hay	0.14	±	0.08			9.86	±	1.27	c		7	±	0.77			297.6	±	56.4	bc		22.88	±	1.28	b		13.75	±	1.78	a
	Mrwaniyeh	0.11	±	0.03			11.99	±	1.73	b		7.94	±	0.69			450.5	±	71.5	a		25.17	±	1.43	a		14.88	±	1.08	a
	Halba	0.2	±	0.11			14.16	±	1.8	a		8.02	±	1.09			358	±	101.1	b		23.98	±	2.21	ab		14.08	±	1.57	a
Reed	Abbasiyeh	0.17	±	0.03	a	***	13.72	±	1.8	bc	***	8.85	±	0.78	a	***	285.7	±	44.5	b	***	25	±	1.37	b	***	9.51	±	0.67		NS
	Ansar	0.1	±	0.03	b		15.06	±	1.4	a		8.07	±	0.56	b		320.5	±	61	a		26.7	±	1.83	a		9.8	±	1.41
	Kfar Hay	0.12	±	0.06	b		13.2	±	1.25	c		7.6	±	1.02	b		253.5	±	41	c		22.75	±	1.11	c		9.66	±	0.68
	Nmeiriyeh	0.1	±	0.02	b		14.16	±	1.21	b		8.09	±	0.63	b		266.4	±	43.2	bc		24.56	±	0.83	b		9.73	±	0.53
Horshim	Ansar	0.16	±	0.05			15.2	±	2.1			7.98	±	1.02			315.5	±	33.15			22.3	±	1.03			14.38	±	1.07
